# Supplementary material for: Under the karst: detecting hidden subterranean assemblages using eDNA metabarcoding in the caves of Christmas Island, Australia
Source: Sci Rep. 2020 Dec 8;10:21479. doi: 10.1038/s41598-020-78525-6 (PMC7722930; doi:10.1038/s41598-020-78525-6)
Supplement: Supplementary file 1 — Supplementary Information 1. [file 41598_2020_78525_MOESM1_ESM.xlsx]

## Sheet: Sheet1
Phylum	Class	Order	Family	Genus	Species	Site/s detected	eDNA Assay	Percent identity match of ASVs	Associated environment	Biogeographic Region	Comments
Annelida	Clitellata	Haplotaxida				10,13	Universal18S	99.4	Marine, brackish, freshwater	Circumglobal
Annelida	Clitellata	Haplotaxida	Megascolecidae	Amynthas		6,13,17	Universal18S	95.3	Terrestrial	Asia
Annelida	Clitellata	Haplotaxida	Naididae			4,6,9,10,14,15,17,18,20,21,22,23	Universal18S	97.6-99.7	Marine, brackish, freshwater	Circumglobal
Annelida	Clitellata	Haplotaxida	Naididae	Limnodrilus		6,10	Universal18S	100	Brackish, freshwater	Circumglobal
Annelida	Clitellata	Enchytraeida	Enchytraeidae	Marionina		17	Universal18S	98.9-99.7	Marine, terrestrial	Circumglobal
Annelida	Polychaeta		Nerillidae	Micronerilla	Micronerilla minuta	15,21	Universal18S	98.4	Marine	Atlantic	Cannot verify new occurrence record, as not all of the Micronerilla genus has been barcoded for 18S
Annelida	Polychaeta		Nerillidae			15	Universal18S	95.1-100	Terrestrial, marine, freshwater, brackish	Circumglobal
Annelida	Polychaeta	Terebellida	Terebellidae			2	Universal18S	96.1-96.6	Marine, brackish	Circumglobal
Annelida	Polychaeta	Phyllodocida	Polynoidae			21	Universal18S	99.2-99.4	Marine	Circumglobal
Arthropoda	Arachnida	Sarcoptiformes				3,6,9,10,13,15,16,17,20	Universal18S	95.6-99.4	Terrestrial	Circumglobal
Arthropoda	Arachnida	Araneae				6,9,10,21,22	Universal18S	98.67-99.2	Terrestrial, marine, freshwater, brackish	Circumglobal
Arthropoda	Arachnida	Mesostigmata	Blattisociidae	Lasioseius		8,16	Universal18S	98.67-99.2	Terrestrial	Circumglobal
Arthropoda	Arachnida	Sarcoptiformes	Glycyphagidae			8	Universal18S	98.9-99.4	Terrestrial	Circumglobal
Arthropoda	Arachnida	Sarcoptiformes	Acaridae	Tyrophagus		22	Universal18S	99.7	Terrestrial	Circumglobal
Arthropoda	Arachnida	Mesostigmata	Laelapidae	Stratiolaelaps		16	Universal18S	96.0-98.1	Terrestrial	Circumglobal
Arthropoda	Arachnida	Sarcoptiformes	Oribatulidae	Oribatula	Oribatula sakamorii	10	Universal18S	98.2	Terrestrial	Japan	Cannot verify new occurrence record, as not all of the Oribatula genus has been barcoded for 18S
Arthropoda	Arachnida	Araneae	Araneidae			6,15,17	Universal18S	99.4-100	Terrestrial	Circumglobal
Arthropoda	Arachnida	Sarcoptiformes	Brachychthoniidae	Liochthonius		10	Universal18S	99	Terrestrial	Circumglobal
Arthropoda	Branchiopoda	Anostraca	Artemiidae	Artemia	Artemia franciscana	1	Crust16S	100	Freshwater	Circumglobal
Arthropoda	Collembola	Entomobryomorpha	Entomobryidae	Willowsia	Willowsia nigromaculata	12,14,15,16,17	Crust16S	98.5-99.2	Terrestrial	America & Europe	Cannot verify new occurrence record, as not all of the Willowsia genus has been barcoded for 16S
Arthropoda	Collembola	Entomobryomorpha				9,10,13,22	Universal18S	98.6-99.2	Terrestrial	Circumglobal
Arthropoda	Diplopoda	Polyxenida	Lophoproctidae			11	Universal18S	95.8-96.6	Terrestrial	Circumglobal	Two documented species on Christmas Island; millipedes that are commonly found in low light environments such as cave habitats (Huynh & Veenstra 2018).
Arthropoda	Diplopoda	Polyxenida				10,16	Universal18S	98.4-98.9	Terrestrial	Circumglobal
Arthropoda	Hexanauplia	Harpacticoida				1,20	Universal18S	97.9	Marine, brackish, freshwater	Circumglobal
Arthropoda	Hexanauplia	Harpacticoida	Ameiridae	Nitokra	Nitokra hibernica	9	Universal18S	95.3-98.4	Freshwater	North America & Eurasia	Cannot verify new occurrence record, as not all of the Nitokra genus has been barcoded for 18S. Nitokra humphreysi is a new species recently identified in Cape Range, WA.
Arthropoda	Insecta	Hymenoptera	Formicidae	Anoplolepis	Anoplolepis gracilipes	11,13,14,15,16,17,21	Crust16S	97.7-98.2	Terrestrial	Circumglobal
Arthropoda	Insecta	Blattodea	Rhinotermitidae	Coptotermes	Coptotermes gestroi	3,9,13,14,15,17	Crust16S	100	Terrestrial	Southeast Asia	Cannot verify new occurrence record, as not all of the Coptotermes genus has been barcoded for 16S
Arthropoda	Insecta	Blattodea	Blattidae	Shelfordella		7,12,13,15,16	Crust16S	99.3-100	Terrestrial	Africa & Asia
Arthropoda	Insecta	Orthoptera	Gryllidae	Gryllodes	Gryllodes sigillatus	5	Crust16S	98.7-99.3	Terrestrial	Circumglobal
Arthropoda	Insecta	Hymenoptera	Formicidae	Cardiocondyla		21	Crust16S	99.3	Terrestrial	Africa & Asia
Arthropoda	Insecta	Hemiptera	Aphididae	Aphis		5,13	Crust16S	95.03-95.6	Terrestrial	Circumglobal
Arthropoda	Insecta	Blattodea	Blattidae	Periplaneta	Periplaneta americana	17	Crust16S	100	Terrestrial	Circumglobal
Arthropoda	Insecta	Psocoptera				5,6,13,14,20	Universal18S	95.1-99.4	Terrestrial	Circumglobal
Arthropoda	Insecta	Lepidoptera				5	Universal18S	98.7-99.2	Terrestrial	Circumglobal
Arthropoda	Insecta	Orthoptera	Pyrgomorphidae	Atractomorpha		8	Universal18S	99.7-100	Terrestrial	Africa, Asia & Australia
Arthropoda	Insecta	Hymenoptera	Formicidae			6,9,14,16,17,20	Universal18S	99.0-100	Terrestrial	Circumglobal
Arthropoda	Insecta	Psocoptera	Lepidopsocidae			11,13	Universal18S	96.9-99.5	Terrestrial	Circumglobal
Arthropoda	Insecta	Blattodea				14	Universal18S	100	Terrestrial	Circumglobal
Arthropoda	Insecta	Ephemeroptera	Caenidae			17	Universal18S	98.9-99.2	Terrestrial	Circumglobal
Arthropoda	Insecta	Thysanoptera	Thripidae			10	Universal18S	98.1-100	Terrestrial	Circumglobal
Arthropoda	Insecta	Coleoptera	Chrysomelidae			6	Universal18S	97.5-97.6	Terrestrial	Circumglobal
Arthropoda	Insecta	Diptera				10	Universal18S	96.6-98.7	Terrestrial	Circumglobal
Arthropoda	Insecta	Orthoptera	Gryllidae			20	Universal18S	99.7	Terrestrial	Circumglobal
Arthropoda	Malacostraca	Decapoda	Gecarcinidae	Discoplax		1,2,3,4,5,6,7,8,9,10,11,12,13,14,15,16,17,18,19,20,22,23	Crust16S	95.4-100	Marine, brackish, terrestrial	Indo-West Pacific
Arthropoda	Malacostraca	Decapoda	Grapsidae	Geograpsus	Geograpsus crinipes	1,2,3,4,5,6,7,8,9,10,12,13,16,17,18,19,20	Crust16S	96.0-97.7	Marine, brackish, terrestrial	Indo-West Pacific
Arthropoda	Malacostraca	Decapoda	Gecarcinidae	Gecarcoidea	Gecarcoidea lalandii	1,2,3,4,5,6,7,9,12,13,15,16,17,19,20	Crust16S	99.4-100	Terrestrial	Indo-Pacific
Arthropoda	Malacostraca	Decapoda	Grapsidae	Geograpsus	Geograpsus grayi	9	Crust16S	97.7	Terrestrial	Indo-West Pacific
Arthropoda	Malacostraca	Decapoda	Gecarcinidae	Discoplax	Discoplax magna	6,7,10,11,12,13,17,19	Crust16S	95.4-100	Terrestrial	Eastern Indian Ocean	Accepted name: Tuerkayana magnum
Arthropoda	Malacostraca	Decapoda				1,9,13,17,18,19	Universal18S	95.4-100	Terrestrial, marine, freshwater, brackish	Circumglobal
Arthropoda	Malacostraca	Decapoda	Penaeidae	Penaeus	Penaeus vannamei	3,21,23	Universal18S	98.4-100	Marine, brackish	Eastern Pacific	Accepted as: Litopenaeus vannamei. Widely cultured prawn, however cannot verify new occurrence record, as not all Litopenaeus have been barcoded for 18S.
Arthropoda	Malacostraca	Decapoda	Atyidae			16	Universal18S	98.4	Freshwater, brackish	Circumglobal
Arthropoda	Ostracoda	Podocopida	Darwinulidae			6,7,9,10,13,17,18,20	Universal18S	99.5-100	Freshwater	Circumglobal
Arthropoda	Ostracoda	Podocopida	Darwinulidae	Darwinula	Darwinula stevensoni	6,9,17	Universal18S	95.6-100	Freshwater	Circumglobal
Arthropoda	Ostracoda	Podocopida	Cytheruridae	Semicytherura	Semicytherura striata	15	Universal18S	96.6	Marine	Atlantic	Cannot verify new occurrence record, as not all of the Semicytherura genus has been barcoded for 18S
Arthropoda	Ostracoda	Podocopida	Bythocytheridae	Schlerochilus	Schlerochilus oshoroensis	15	Universal18S	98.2	Freshwater	Japan	Cannot verify new occurrence record, as not all of the Schlerochilus genus has been barcoded for 18S
Arthropoda	Ostracoda	Podocopida	Candonidae	Mungava		20	Universal18S	98.1	Brackish	Indo-Pacific
Bryozoa	Phylactolaemata	Plumatellida	Fredericellidae	Fredericella	Fredericella sultana	15	Fish16S (short)	98.3-100	Freshwater	Circumglobal
Chordata	Actinopterygii	Cypriniformes	Cyprinidae	Gobio	Gobio gobio	17,18,20,21,22,23	Fish16S (short)	97.4-100	Freshwater	Europe & Asia	Cannot verify new occurrence record, as not all of the Gobio genus has been barcoded for 16S
Chordata	Actinopterygii	Gobiiformes	Eleotridae	Eleotris		5,9,10,16,17	Fish16S (short)	98.7-100	Freshwater	Circumglobal	Eleotris fusca has been recorded in Christmas Island caves (see Hui et al. 2014).
Chordata	Actinopterygii	Cypriniformes	Cyprinidae			21,22,23	Fish16S (short)	96-100	Freshwater	North America, Africa, & Eurasia
Chordata	Actinopterygii	Perciformes	Centropomidae			1	Fish16S (short)	98-100	Marine	Indo-West Pacific	Accepted name: Latidae
Chordata	Actinopterygii	Carangiformes	Carangidae	Caranx	Caranx ignobilis	8	Fish16S (short)	98.7-100	Marine, brackish	Indo-Pacific
Chordata	Actinopterygii	Beloniformes	Exocoetidae	Exocoetus		17,18,19	Fish16S (short)	98.7-100	Marine	Circumglobal
Chordata	Actinopterygii	Perciformes	Sillaginidae	Sillago	Sillago aeolus	16	Fish16S (short)	97.4	Marine	Indo-Pacific
Chordata	Actinopterygii	Tetraodontiformes	Balistidae	Melichthys	Melichthys niger	15	Fish16S (short)	98.6	Marine	Circumglobal
Chordata	Actinopterygii	Beloniformes	Hemiramphidae	Oxyporhamphus	Oxyporhamphus micropterus	17,18	Fish16S (short)	100	Marine	Indo-Pacific
Chordata	Actinopterygii	Anguilliformes	Anguillidae	Anguilla	Anguilla bicolor bicolor	20	Fish16S (short)	100	Marine, brackish, freshwater	Indo-West Pacific	Anguilla bicolor has been recorded in Christmas Island caves (see Hui et al. 2014).
Chordata	Actinopterygii	Beloniformes	Exocoetidae	Exocoetus	Exocoetus monocirrhus	17	Fish16S (short)	100	Marine	Indo-Pacific
Chordata	Actinopterygii	Perciformes	Cottidae	Cottus		18	Fish16S (short)	100	Freshwater	North America & Eurasia	New occurrence record for Christmas Island
Chordata	Actinopterygii	Chaetodontiformes	Leiognathidae			10	Fish16S (short)	98.7	Marine, brackish, freshwater	Indo-West Pacific
Chordata	Ascidiacea	Stolidobranchia	Styelidae			2,15	Universal18S	99.2	Marine	Circumglobal
Chordata	Ascidiacea	Enterogona	Perophoridae	Perophora	Perophora japonica	15	Universal18S	98.9	Marine	North East Pacific	Cannot verify new occurrence record, as not all of the Perophora genus has been barcoded for 18S
Chordata	Aves	Passeriformes	Turdidae	Turdus		9,13	Fish16S (short)	100	Terrestrial	Circumglobal
Chordata	Aves	Pelecaniformes	Fregatidae	Fregata		17	Fish16S (short)	98.7	Terrestrial	Circumglobal
Chordata	Reptilia	Squamata	Gekkonidae	Hemidactylus	Hemidactylus frenatus	18,20,22	Fish16S (short)	100	Terrestrial	Southeast Asia
Cnidaria	Anthozoa	Scleractinia				15	Universal18S	98.1-99.4	Marine	Circumglobal
Cnidaria	Anthozoa	Alcyonacea				15,21,22	Universal18S	95.7-99.7	Marine	Circumglobal
Cnidaria	Anthozoa	Actiniaria				21,22	Universal18S	96.1-98.4	Marine	Circumglobal
Cnidaria	Anthozoa	Zoantharia	Parazoanthidae			15	Universal18S	99.2-100	Marine	Circumglobal
Cnidaria	Hydrozoa	Limnomedusae	Olindiidae	Craspedacusta	Craspedacusta sowerbii	9,20	Fish16S (short), Crust 16S	98.4-100	Freshwater	Circumglobal	New occurrence record for Christmas Island
Cnidaria	Hydrozoa	Anthoathecata	Moerisiidae	Moerisia	Moerisia inkermanica	2	Fish16S (short)	100	Marine, brackish, freshwater	Circumglobal
Cnidaria	Hydrozoa	Leptothecata	Hebellidae	Hebella	Hebella contorta	15	Fish16S (short)	100	Marine	Circumglobal	Cannot verify new occurrence record, as not all of the Hebella genus has been barcoded for 16S
Cnidaria	Hydrozoa	Anthoathecata				21,22	Universal18S	96.3-98.7	Marine, brackish, freshwater	Circumglobal
Cnidaria	Hydrozoa	Leptothecata	Sertulariidae	Dynamena	Dynamena crisioides	15	Universal18S, Fish16S (short)	100	Marine	Circumglobal
Cnidaria	Hydrozoa	Leptothecata	Campanulariidae	Eucheilota	Eucheilota maculata	21,22	Universal18S	95.5	Marine, freshwater	Atlantic & Mediterranean	Cannot verify new occurrence record, as not all of the Eucheilota genus has been barcoded for 18S
Cnidaria	Hydrozoa	Leptothecata	Campanulariidae	Billardia	Billardia subrufa	15	Universal18S	97.1-97.4	Marine	Antarctic	Cannot verify new occurrence record, as not all of the Billardia genus has been barcoded for 18S
Cnidaria	Hydrozoa	Leptothecata	Sertulariidae	Thyroscyphus	Thyroscyphus ramosus	15	Universal18S	99.2	Marine	Western Atlantic	Cannot verify new occurrence record, as not all of the Thyroscyphus genus has been barcoded for 18S
Cnidaria	Hydrozoa	Leptothecata	Lafoeidae	Lafoea	Lafoea dumosa	15	Universal18S	99.2	Marine	Circumglobal
Cnidaria	Hydrozoa	Leptothecata				15,22	Universal18S	95.5-100	Marine	Circumglobal
Cnidaria	Scyphozoa	Coronatae				21	Universal18S	100	Marine	Circumglobal
Mollusca	Bivalvia	Arcoida				15	Universal18S	99.2	Marine	Circumglobal
Mollusca	Bivalvia	Veneroida				15	Universal18S	95.7-99.4	Marine	Circumglobal
Mollusca	Gastropoda	Stylommatophora				8	Universal18S	99	Terrestrial	Circumglobal
Mollusca	Gastropoda	Cycloneritida	Hydrocenidae	Georissa	Georissa bangueyensis	14	Universal18S	100	Terrestrial	Southeast Asia	Cannot verify new occurrence record, as not all of the Georissa genus has been barcoded for 18S
Mollusca	Gastropoda	Seguenziida				15	Universal18S	97.6	Marine	Circumglobal
Porifera	Calcarea	Clathrinida				15	Universal18S	98.1-99.7	Marine	Circumglobal
Porifera	Calcarea	Leucosolenida				2,15	Universal18S	99.4-100	Marine	Circumglobal
Porifera	Demospongiae	Haplosclerida	Callyspongiidae	Callyspongia		2,15	Fish16S (short)	99.1-100	Marine	Circumglobal
Porifera	Demospongiae	Poecilosclerida	Acarnidae	Iophon		1,15,16	Fish16S (short)	96.1	Marine	Circumglobal
Porifera	Demospongiae	Agelasida	Agelasidae	Agelas	Agelas schmidti	15	Fish16S (short)	99.2	Marine	Carribean	Cannot verify new occurrence record, as not all of the Agelas genus has been barcoded for 16S
Porifera	Demospongiae	Haplosclerida				2,3,15,22	Universal18S	97.9-99.4	Marine	Circumglobal
Porifera	Demospongiae	Haplosclerida	Chalinidae	Haliclona		2	Universal18S	97.4	Marine	Circumglobal
Porifera	Demospongiae	Dictyoceratida				15	Universal18S	99.2-99.7	Marine	Circumglobal
Porifera	Demospongiae	Poecilosclerida	Microcionidae	Clathria	Clathria venosa	15	Universal18S	100	Marine	Western Atlantic	Cannot verify new occurrence record, as not all of the Clathria genus has been barcoded for 18S
Porifera	Demospongiae	Axinellida	Heteroxyidae	Myrmekioderma	Myrmekioderma granulatum	15	Universal18S	98.4-100	Marine	Indo-West Pacific
Porifera	Demospongiae	Poecilosclerida				15,21	Universal18S	95.9-100	Marine	Circumglobal
Porifera	Demospongiae	Haplosclerida	Chalinidae	Haliclona	Haliclona cinerea	2,3	Universal18S	99.2	Marine	Circumglobal
Porifera	Demospongiae	Dictyoceratida	Thorectidae	Cacospongia		15	Universal18S	95.3	Marine	Circumglobal
Porifera	Demospongiae	Tetractinellida				15	Universal18S	96.9	Marine	Circumglobal
Porifera	Demospongiae	Poecilosclerida	Guitarridae	Guitarra	Guitarra antarctica	15	Universal18S	95.9	Marine	Antarctic	Cannot verify new occurrence record, as not all of the Guitarra genus has been barcoded for 18S
Porifera	Demospongiae	Axinellida	Raspailiidae	Janulum	Janulum spinispiculum	15	Universal18S	98.7	Marine	North Atlantic	Cannot verify new occurrence record, as not all of the Janulum genus has been barcoded for 18S
Porifera	Demospongiae	Verongiida				15	Universal18S	99.7	Marine	Circumglobal
Porifera	Demospongiae	Tetractinellida	Tetillidae	Cinachyrella		15	Universal18S	96.9	Marine	Circumglobal
Porifera	Homoscleromorpha	Homosclerophorida	Plakinidae	Oscarella		15	Fish16S (short)	95.7	Marine	Atlantic, Mediterranean & eastern Australia	New occurrence record for Christmas Island
Porifera	Homoscleromorpha	Homosclerophorida	Plakinidae	Oscarella	Oscarella carmela	15	Universal18S	96.4	Marine	Eastern Pacific	Cannot verify new occurrence record, as not all of the Oscarella genus has been barcoded for 18S
